# Supplementary material for: Establishment of Sample-to-Answer Loop-Mediated Isothermal Amplification-Based Nucleic Acid Testing Using the Sampling, Processing, Incubation, Detection and Lateral Flow Immunoassay Platforms
Source: Biosensors (Basel). 2024 Dec 13;14(12):609. doi: 10.3390/bios14120609 (PMC11674888; doi:10.3390/bios14120609)
Supplement: Supplementary file 1 [file biosensors-14-00609-s001.zip]

Archive with 1 entries (1 files):
- biosensors-3268707-supplementary.pdf
